# Supplementary material for: N-Terminal Tails of Histones H2A and H2B Differentially Affect Transcription by RNA Polymerase II In Vitro
Source: Cells. 2022 Aug 10;11(16):2475. doi: 10.3390/cells11162475 (PMC9406932; doi:10.3390/cells11162475)
Supplement: Supplementary file 1 [file cells-11-02475-s001.zip]

Archive with 1 entries (1 files):
- cells-1850662-supplementary.pdf
